# Supplementary material for: Metabolomic and volatile profiling reveals defence-related effects of IbPep1 in sweet potato cell culture
Source: BMC Plant Biol. 2026 Mar 12;26:636. doi: 10.1186/s12870-026-08547-1 (PMC13063631; doi:10.1186/s12870-026-08547-1)
Supplement: Supplementary file 2 — Additional File 2. The table reports pairwise contrasts across time points including the contrast identifier, time point, estimated effect, degrees of freedom, t-ratio, and p-value. [file 12870_2026_8547_MOESM2_ESM.csv]

contrast	time	estimate	df	t.ratio	p.value
flg - water	1	-4.47E-05	358	-0.015042506	0.991719735
pep - water	1	-3.08E-05	358	-0.01038521	0.991719735
flg - water	2	2.18E-05	358	0.007345622	0.994143186
pep - water	2	-8.45E-05	358	-0.028439808	0.994143186
flg - water	3	9.85E-05	358	0.033146932	0.97357589
pep - water	3	-0.000251692	358	-0.084737655	0.97357589
flg - water	4	-0.000544678	358	-0.183377956	0.991784157
pep - water	4	3.06E-05	358	0.010304408	0.991784157
flg - water	5	-6.11E-05	358	-0.020565049	0.983604078
pep - water	5	0.000123333	358	0.041522883	0.983604078
flg - water	6	-0.000196667	358	-0.066212165	0.965965289
pep - water	6	-0.000126827	358	-0.04269899	0.965965289
flg - water	7	0.000338493	358	0.113961235	0.986326446
pep - water	7	5.09E-05	358	0.017150073	0.986326446
flg - water	8	0.000186308	358	0.062724803	0.983549507
pep - water	8	6.13E-05	358	0.020633506	0.983549507
flg - water	9	-0.000103787	358	-0.034942067	0.972145411
pep - water	9	0.00011418	358	0.038441212	0.972145411
flg - water	10	-1.00E-05	358	-0.00336672	0.997315626
pep - water	10	-0.000337187	358	-0.113521317	0.997315626
flg - water	11	0.00022	358	0.074067845	0.99507867
pep - water	11	-1.83E-05	358	-0.00617232	0.99507867
flg - water	12	0.00034	358	0.114468488	0.957964277
pep - water	12	-0.000156667	358	-0.052745284	0.957964277
flg - water	13	0.001451667	358	0.488735553	0.872593228
pep - water	13	0.000476667	358	0.160480331	0.872593228
flg - water	14	0.0054	358	1.818028924	0.139790686
pep - water	14	0.000301667	358	0.101562727	0.919160624
flg - water	15	0.010258333	358	3.453693835	0.001238458
pep - water	15	0.001241667	358	0.418034428	0.676172575
flg - water	16	0.015748333	358	5.302023241	4.02E-07
pep - water	16	0.00084	358	0.282804499	0.777490149
flg - water	17	0.01999	358	6.730073738	1.35E-10
pep - water	17	0.002023333	358	0.681199726	0.496185507
flg - water	18	0.019946667	358	6.715484617	1.48E-10
pep - water	18	0.001981667	358	0.667171725	0.505092242
flg - water	19	0.01984	358	6.679572935	1.84E-10
pep - water	19	0.00228	358	0.767612212	0.443223579
flg - water	20	0.019393333	358	6.529192764	4.53E-10
pep - water	20	0.002465	358	0.829896536	0.40715033
flg - water	21	0.018175	358	6.119014017	4.94E-09
pep - water	21	0.002556667	358	0.860758139	0.389947363
flg - water	22	0.018133333	358	6.104986016	5.35E-09
pep - water	22	0.003065	358	1.03189975	0.302815684
flg - water	23	0.01855	358	6.245266025	2.40E-09
pep - water	23	0.003663333	358	1.233341844	0.218257424
flg - water	24	0.018181667	358	6.121258497	4.88E-09
pep - water	24	0.003321667	358	1.118312236	0.264183508
flg - water	25	0.018098333	358	6.093202495	5.72E-09
pep - water	25	0.003776667	358	1.271498007	0.204376968
flg - water	26	0.017275	358	5.816009196	2.67E-08
pep - water	26	0.003473333	358	1.16937416	0.243030895
flg - water	27	0.01531	358	5.154448671	8.43E-07
pep - water	27	0.00351	358	1.1817188	0.23810166
flg - water	28	0.014545	358	4.896894573	2.95E-06
pep - water	28	0.00345	358	1.161518479	0.246204942
flg - water	29	0.014413333	358	4.85256609	3.64E-06
pep - water	29	0.003093333	358	1.041438791	0.298374735
flg - water	30	0.013578333	358	4.571444951	1.34E-05
pep - water	30	0.003093333	358	1.041438791	0.298374735
flg - water	31	0.012265	358	4.129282361	9.07E-05
pep - water	31	0.002633333	358	0.88656966	0.375905798
flg - water	32	0.011716667	358	3.944673869	0.000192325
pep - water	32	0.002303333	358	0.775467893	0.438575167
flg - water	33	0.011331667	358	3.81505514	0.00032068
pep - water	33	0.002321667	358	0.781640213	0.434942665
flg - water	34	0.010441667	358	3.515417039	0.00099089
pep - water	34	0.002253333	358	0.758634292	0.448570509
flg - water	35	0.010916667	358	3.67533625	0.000547772
pep - water	35	0.002016667	358	0.678955246	0.497604908
flg - water	36	0.009986667	358	3.362231269	0.001713299
pep - water	36	0.002063333	358	0.694666607	0.487714838
flg - water	37	0.00916	358	3.08391573	0.004403302
pep - water	37	0.001835253	358	0.617878452	0.537048312
flg - water	38	0.008545	358	2.876862436	0.008514393
pep - water	38	0.00093	358	0.313104981	0.754383232
flg - water	39	0.008365	358	2.816261472	0.010255529
pep - water	39	0.001776667	358	0.598153961	0.550115426
flg - water	40	0.00795122	358	2.676953322	0.015542772
pep - water	40	0.001262887	358	0.425178609	0.670961926
flg - water	41	0.007416667	358	2.49698417	0.025948116
pep - water	41	0.001186667	358	0.399517467	0.689750195
flg - water	42	0.00674	358	2.269169434	0.047705039
pep - water	42	0.000941667	358	0.317032822	0.751403499
flg - water	43	0.006381667	358	2.148528626	0.064684134
pep - water	43	0.000960147	358	0.323254521	0.746691227
flg - water	44	0.006021667	358	2.027326698	0.086738976
pep - water	44	0.001013333	358	0.341160983	0.733182533
flg - water	45	0.006326667	358	2.130011665	0.067704287
pep - water	45	0.000828333	358	0.278876659	0.780500504
flg - water	46	0.00661	358	2.225402071	0.053353357
pep - water	46	0.000673333	358	0.226692495	0.820792247
flg - water	47	0.0061	358	2.05369934	0.081461435
pep - water	47	0.00087	358	0.29290466	0.769764725
flg - water	48	0.005813333	358	1.957186693	0.102204546
pep - water	48	0.0005849	358	0.196919466	0.844002306
flg - water	49	0.0055307	358	1.862031957	0.126835459
pep - water	49	0.0005457	358	0.183721923	0.854335623
flg - water	50	0.005006667	358	1.685604595	0.185486649
pep - water	50	0.000636667	358	0.214347855	0.830397839
flg - water	51	0.005445	358	1.833179165	0.135212253
pep - water	51	0.000545	358	0.183486252	0.85452038
flg - water	52	0.005100633	358	1.717240543	0.173600133
pep - water	52	0.000494113	358	0.166354135	0.867972178
flg - water	53	0.005091667	358	1.714221717	0.174707055
pep - water	53	0.000845187	358	0.284550705	0.776152905
flg - water	54	0.00492	358	1.656426353	0.197023308
pep - water	54	0.000593333	358	0.199758734	0.841782693
flg - water	55	0.004738333	358	1.595264269	0.22307105
pep - water	55	0.000514947	358	0.173368136	0.862460051
flg - water	56	0.004465	358	1.503240582	0.267317238
pep - water	56	0.000496667	358	0.167213771	0.867296259
flg - water	57	0.004106667	358	1.382599774	0.335298927
pep - water	57	0.000501667	358	0.168897131	0.865972942
flg - water	58	0.004043333	358	1.361277213	0.348564548
pep - water	58	0.000571667	358	0.192464173	0.847487759
flg - water	59	0.003581667	358	1.205846962	0.457345702
pep - water	59	0.00054	358	0.181802892	0.855840308
flg - water	60	0.003401667	358	1.145245998	0.505744582
pep - water	60	1.00E-04	358	0.033667202	0.973161296
