# Supplementary material for: Metabolomic and volatile profiling reveals defence-related effects of IbPep1 in sweet potato cell culture
Source: BMC Plant Biol. 2026 Mar 12;26:636. doi: 10.1186/s12870-026-08547-1 (PMC13063631; doi:10.1186/s12870-026-08547-1)
Supplement: Supplementary file 5 — Additional File 5. All VIP features (VIP score > 1) are listed alongside their VIP score, loading values (Component 1) and the pathway and class assigned by CANOPUS. For features with ID = 37 and 38 putative CSI:FingerID compound annotation. [file 12870_2026_8547_MOESM5_ESM.csv]

Feature_ID	VIP Score	Loading Value	ID_number	NPC.pathway	NPC.class	ConfidenceScoreExact	CSI:FingerIDScore	molecularFormula	adduct	name
pos_220.12_2.4_38	2.148	0.146	38	Fatty acids	N-acyl amines	0.997	-5.543	C9H17NO5	[M + H]+	Pantothenate
pos_381.08_1.09_184	2.057	-0.14	184	Shikimates and Phenylpropanoids	Simple coumarins
pos_136.08_1.17_31	2.043	0.139	31	NA	NA
pos_137.06_4.44_67	1.953	0.133	67	NA	NA
pos_543.13_0.75_17	1.889	-0.128	17	Shikimates and Phenylpropanoids	Secoiridoid monoterpenoids
pos_120.08_2.13_194	1.878	0.128	194	Shikimates and Phenylpropanoids	Cinnamic acids and derivatives
pos_525.23_6.58_109	1.861	0.126	109	Terpenoids	Pimarane and Isopimarane diterpenoids
pos_166.09_2.12_37	1.852	0.126	37	Amino acids and Peptides	Aminoacids	0.994	-62.641	C9H11NO2	[M + H]+	L-Phe
pos_86.1_1.24_190	1.841	0.125	190	NA	NA
pos_381.08_0.72_150	1.781	-0.121	150	Carbohydrates	Disaccharides
pos_163.04_3.54_206	1.76	0.119	206	Shikimates and Phenylpropanoids	Isocoumarins
pos_118.09_0.77_165	1.753	0.119	165	Amino acids and Peptides	Aminoacids
pos_163.04_4.15_219	1.741	-0.118	219	Shikimates and Phenylpropanoids	Simple coumarins
pos_538.22_5.93_250	1.731	0.118	250	Fatty acids	Leukotrienes
pos_182.08_1.17_186	1.711	0.116	186	Shikimates and Phenylpropanoids	Cinnamic acids and derivatives
pos_203.18_7.53_122	1.701	0.115	122	Terpenoids	Humulane sesquiterpenoids
pos_72.08_0.77_164	1.672	0.113	164	NA	NA
pos_423.24_7.06_117	1.667	0.113	117	Alkaloids	Purine alkaloids
pos_325.11_0.76_153	1.666	-0.113	153	Carbohydrates	Disaccharides
pos_350.14_4.93_76	1.666	0.113	76	Amino acids and Peptides	Cyanogenic glycosides
pos_705.19_0.76_18	1.649	-0.112	18	NA	NA
pos_365.11_1.1_185	1.647	-0.112	185	Carbohydrates	Disaccharides
pos_509.24_7.53_277	1.632	0.111	277	Terpenoids	Pimarane and Isopimarane diterpenoids
pos_525.12_0.76_19	1.613	-0.109	19	NA	NA
pos_351.1_3.58_207	1.589	-0.108	207	Polyketides	Acyl phloroglucinols
pos_233.15_5.27_235	1.571	0.107	235	Terpenoids	Eremophilane sesquiterpenoids
pos_142.05_1.22_32	1.565	-0.106	32	Amino acids and Peptides	Aminoacids
pos_761.15_0.71_9	1.561	-0.106	9	NA	NA
pos_150.08_0.77_160	1.547	0.105	160	NA	NA
pos_135.04_3.63_56	1.541	-0.105	56	Shikimates and Phenylpropanoids	Cinnamic acids and derivatives
pos_163.04_3.63_211	1.54	-0.105	211	Shikimates and Phenylpropanoids	Isocoumarins
pos_693.18_7.19_273	1.535	-0.104	273	Shikimates and Phenylpropanoids	Cinnamic acids and derivatives
pos_679.17_6.44_107	1.513	-0.103	107	Shikimates and Phenylpropanoids	Cinnamic acids and derivatives
pos_167.07_3.74_213	1.479	-0.1	213	Shikimates and Phenylpropanoids	Cinnamic acids and derivatives
pos_146.06_3.17_46	1.458	0.099	46	Alkaloids	Simple indole alkaloids
pos_298.1_2.98_41	1.441	0.098	41	Carbohydrates	Purine nucleosides
pos_355.1_3.65_209	1.44	-0.098	209	Shikimates and Phenylpropanoids	Cinnamic acids and derivatives
pos_132.1_1.23_33	1.439	0.098	33	Amino acids and Peptides	Aminoacids
pos_188.07_3.17_202	1.43	0.097	202	Alkaloids	Simple indole alkaloids
pos_170.04_1.22_191	1.415	-0.096	191	Amino acids and Peptides	Aminoacids
pos_425.18_8.12_128	1.399	0.095	128	Terpenoids	Caryolane sesquiterpenoids
pos_533.16_6.65_111	1.38	0.094	111	Shikimates and Phenylpropanoids	Cinnamic acids and derivatives
pos_521.2_6.76_113	1.37	0.093	113	Amino acids and Peptides	Linear peptides
pos_499.12_6.43_106	1.367	-0.093	106	Shikimates and Phenylpropanoids	Cinnamic acids and derivatives
pos_151.08_4.51_225	1.342	-0.091	225	Shikimates and Phenylpropanoids	Cinnamic acids and derivatives
pos_367.1_3.1_201	1.337	-0.091	201	Shikimates and Phenylpropanoids	Cinnamic acids and derivatives
pos_465.21_5.47_86	1.335	0.091	86	Terpenoids	Lanostane, Tirucallane and Euphane triterpenoids
pos_460.2_0.77_21	1.326	0.09	21	Carbohydrates	Disaccharides
pos_519.18_6.64_110	1.289	0.087	110	Amino acids and Peptides	Penicillins
pos_233.15_6.82_115	1.285	0.087	115	Terpenoids	Eremophilane sesquiterpenoids
pos_219.17_7.8_125	1.274	0.087	125	Fatty acids	Halogenated fatty acids
pos_460.12_4.44_66	1.262	-0.086	66	Shikimates and Phenylpropanoids	Cinnamic acids and derivatives
pos_233.15_5.51_240	1.255	0.085	240	Terpenoids	Eremophilane sesquiterpenoids
pos_419.04_0.71_149	1.253	-0.085	149	NA	NA
pos_320.09_1.05_180	1.252	0.085	180	Amino acids and Peptides	Tripeptides
pos_355.12_7.3_121	1.215	-0.083	121	Shikimates and Phenylpropanoids	Pulvinones
pos_351.11_3.74_212	1.196	-0.081	212	Carbohydrates	Cyanogenic glycosides
pos_481.2_4.46_68	1.176	0.08	68	Terpenoids	Polyprenylated cyclic polyketides (Hop meroterpenoids)
pos_251.16_0.63_1	1.16	-0.079	1	Carbohydrates	Aminosugars
pos_531.15_6.48_264	1.144	0.078	264	Shikimates and Phenylpropanoids	Cinnamic acids and derivatives
pos_460.12_5.18_82	1.13	-0.077	82	Shikimates and Phenylpropanoids	Pyridine alkaloids
pos_145.05_0.77_22	1.123	-0.076	22	NA	NA
pos_401.11_3.56_53	1.122	0.076	53	Shikimates and Phenylpropanoids	Iridoids monoterpenoids
pos_323.13_4.99_81	1.113	0.076	81	Shikimates and Phenylpropanoids	Linear diarylheptanoids
pos_332.13_0.77_156	1.092	-0.074	156	Alkaloids	Pyridine alkaloids
pos_104.11_0.71_8	1.084	0.074	8	Fatty acids	Sphingoid bases
pos_177.05_7.17_119	1.08	0.073	119	Shikimates and Phenylpropanoids	Cinnamic acids and derivatives
pos_332.13_1.04_182	1.068	-0.073	182	Alkaloids	Pyridine alkaloids
pos_163.04_3.36_203	1.066	-0.072	203	Shikimates and Phenylpropanoids	Simple coumarins
pos_531.15_6.07_251	1.064	-0.072	251	Shikimates and Phenylpropanoids	Cinnamic acids and derivatives
pos_411.09_9.72_287	1.051	0.071	287	Shikimates and Phenylpropanoids	Cinnamic acids and derivatives
pos_503.19_4.98_78	1.038	0.07	78	Shikimates and Phenylpropanoids	Furofuranoid lignans
pos_636.14_4.62_227	1.035	-0.07	227	Shikimates and Phenylpropanoids	Cinnamic acids and derivatives
pos_341.14_4.98_80	1.033	0.07	80	Shikimates and Phenylpropanoids	Dibenzylbutane lignans
pos_481.11_6.78_114	1.032	0.07	114	Shikimates and Phenylpropanoids	Cinnamic acids and derivatives
pos_193.05_3.68_59	1.032	0.07	59	Shikimates and Phenylpropanoids	Simple coumarins
pos_191.05_1.05_26	1.032	0.07	26	Fatty acids	Halogenated fatty acids
pos_411.09_8.96_136	1.028	0.07	136	Shikimates and Phenylpropanoids	Cinnamic acids and derivatives
pos_307.08_1.04_24	1.024	0.07	24	NA	NA
pos_163.04_3.77_215	1.012	-0.069	215	Shikimates and Phenylpropanoids	Isocoumarins
pos_179.05_1.04_25	1.012	0.069	25	NA	NA
