# Supplementary material for: Metabolomic and volatile profiling reveals defence-related effects of IbPep1 in sweet potato cell culture
Source: BMC Plant Biol. 2026 Mar 12;26:636. doi: 10.1186/s12870-026-08547-1 (PMC13063631; doi:10.1186/s12870-026-08547-1)
Supplement: Supplementary file 7 — Additional File 7. Results of the Shapiro–Wilk test (p_shapiro_g1, p_shapiro_g2), the type of statistical test applied, the p-values, and the adjusted p-values. [file 12870_2026_8547_MOESM7_ESM.csv]

compound	group1	group2	p_shapiro_g1	p_shapiro_g2	test_type	p_value	p_adj	significant
t.Muurolol	Control	Pep1	0.294411567	0.974986114	t-test	0.018236403	0.033433405	TRUE
s.Cadinene	Control	Pep1	0.439608969	0.098275164	t-test	0.036180656	0.044220802	TRUE
Calamenene	Control	Pep1	0.677035634	0.520200218	t-test	0.010034862	0.02759587	TRUE
a.Muurolene	Control	Pep1	0.736769176	0.642726667	t-test	0.012949689	0.028489315	TRUE
b.Bergamotene	Control	Pep1	0.136161881	0.133183778	t-test	0.028199705	0.038774594	TRUE
b.Copaene	Control	Pep1	0.670717889	0.063283174	t-test	0.006975203	0.02759587	TRUE
b.Caryophyllene	Control	Pep1	0.860910459	0.458724501	t-test	0.002392033	0.02631236	TRUE
a.Copaene	Control	Pep1	0.179715223	0.25065389	t-test	0.023369497	0.036723495	TRUE
Cyclosativene	Control	Pep1	0.122657925	0.326143181	t-test	0.009955961	0.02759587	TRUE
Eremophylene	Control	Pep1	0.270609561	0.939531759	t-test	0.233737726	0.233737726	FALSE
g.Muurolene	Control	Pep1	0.002544922	0.028580047	wilcoxon	0.150793651	0.165873016	FALSE
